# Supplementary material for: German federal-state-wide seroprevalence study of 1st SARS-CoV-2 pandemic wave shows importance of long-term antibody test performance
Source: Commun Med (Lond). 2022 May 18;2:52. doi: 10.1038/s43856-022-00100-z (PMC9117207; doi:10.1038/s43856-022-00100-z)
Supplement: Supplementary file 3 — Supplementary Data [file 43856_2022_100_MOESM3_ESM.xlsx]

## Sheet: Fig1+Suppl.Fig1
Euroimmun-IgG				Abbott-IgG				Roche-Ig
convalescent donors	COVID19 patients	pre-pandemic controls	potentially crossreactive	convalescent donors	COVID19 patients	pre-pandemic controls	potentially crossreactive	convalescent donors	COVID19 patients	pre-pandemic controls	potentially crossreactive
3.7	5.79	0.23	0.26	2.22	7.34	0.04		7.21	0.683	0.064	0.37
3.76	2.56	0.27	0.18	2.11	0.89	0.47	0	53.06	0.238	0.063	0.08
5.6	10.73	0.28	0.6	8.44	5.7	0.03		115.8	36.21	0.062	0.097
4.34	12.06	0.23	0.26	3.71	9.78	0.02	0.05	36.93	67.07	0.064	0.077
2.79	0.06	0.28	0.12	3.38	0.05	0.03	0.03	97.19	0.09	0.065	0.079
0.08	7.04	0.33	0.18	0.01	7.31	0.07		0.083	38.62	0.063	0.077
3.21	0.83	0.24	0.3	4.93	5.02	0.03		9.76	13.4	0.058	0.319
2.16	0.06	0.41	0.22	0.19	0.03	0.03		13.53	0.073	0.067	0.073
4.54	2.39	0.17	0.24	3.5	1.35	0.04		100.5	1.61	0.063	0.27
2.194	0.38	0.31	0.25	1.237	3.43	0.03		61.74	2.02	0.064	0.081
0.93	7.54	0.24	0.26	2.04	8.24	0.11	0.1	70.72	61.04	0.068	0.077
7.85	7.63	0.18	0.24	8.58	7.54	0.07	4.11	112.5	14.45	0.064	0.091
1.04	3.39	0.14	9.95	0.38	4.42	0.2	0.12	4.07	31.74	0.058	0.083
7.42	3.61	0.17	0.31	7.02	4.9	0.18	0.08	65.3	21.57	0.061	0.082
5.68	3.46	0.14	0.22	5.69	5.78	0.06		131.8	4.03	0.063	0.076
0.14	4.72	0.41	0.1	0.02	5.6	0.05		0.064	0.186	0.066	0.083
3.72	2.28	0.18	0.09	4.62	4.69	0.03		121.9	11.83	0.063	0.08
7.23	5.81	0.17	0.16	6.6	3.49	0.04		71.18	8.83	0.06	0.083
1.69	0.11	0.16	0.19	0.24	0.28	0.05	0.02	7.07	0.073	0.059	0.074
5.21	6.86	0.36	0.14	4.33	5.79	0.02	0.04	37.6	12.98	0.065	0.077
2.34	0.08	0.17	0.29	5.85	0.04	0.05	0.04	93.43	0.073	0.059	0.075
4.29	8.93	0.13	1.27	7.51	7.62	0.03	0.02	117.6	73.13	0.059	0.081
1.83	8.52	0.21	0.63	2.28	7.87	0.16		59.74	47.58	0.063	0.073
4.1	7.14	0.2	0.35	3.52	7.47	0.02	0.03	68.28	66.31	0.064	0.112
4.12	8.74	0.15	0.24	6.81	7.45	0.05	0.01	104.1	101.7	0.059	0.082
3.44	7.18	0.16	0.14	3.15	6.72	0.04	0.02	17.27	24.63	0.059	0.075
6.5	4.15	0.26	0.18	7.75	3.54	0.04		87.61	16.96	0.067	0.317
0.56	4.84	0.25	0.37	2.81	5.6	0.09		9.37	0.415	0.065	0.131
2.28	8.68	0.14	0.25	3.68	7.72	0.01		35.15	24.74	0.061	0.107
3.27	10.04	0.19	0.27	3.84	8.89	0.02		91.33	52.96	0.059	0.075
1.59	8.28	0.13	0.15	1.7	8.18	0.03	0.02	34.52	18.01	0.068	0.08
1.18	0.09	0.16	0.24	5.12	0.07	0.1	0.03	140.4	0.073	0.064	0.098
0.04	5.97	0.2	0.39	0.01	5.44	0.03	0.01	0.061	25.59	0.059	0.084
4.29	0.04	0.21	0.15	4.08	0.02	0.24	0.01	95.33	0.094	0.065	0.078
1.38	8.13	0.19	0.21	5.6	5	0.03	0.01	20.52	16.72	0.063	0.079
3.06	0.05	0.23	0.14	1.21	0.03	0.03		15.41	0.438	0.065	0.079
2.03	8.24	0.27	0.33	2.53	10.74	0.02		25.67	135.5	0.062	0.083
1.56	3.79	0.18	0.36	3.2	4.93	0.05		14.93	38.87	0.063	0.076
3.48	3.74	0.16	0.23	5.35	1.92	0.02		88.38	60.62	0.07	0.088
1.13	3.76	0.27	0.79	3.94	8.26	0.03	0.02	36.94	17.08	0.062	0.078
2.96	6.94	0.16	0.16	4.8	5.81	0.03	0.02	47.14	7.6	0.062
0.06	0.1	0.15	0.15	0.14	0.02	0.03	0.03	0.071	8.97	0.058
2.1	3.38	0.16	0.13	1.65	8.15	0.03	0	34.01	14.05	0.062	0.063
1.97	5.13	0.2	0.14	0.57	2.77	0.02	0.01	1.92	15.3	0.065
2.3	4.92	0.26	0.2	3.04	2.88	0.02	0.09	12.96	135.6	0.062	0.064
0.15	3.37	0.18	0.13	0.01	5.65	0.02	0.02	0.063	201	0.064
1.26	10.43	0.21	0.17	6.41	5.58	0.05	0.04	1.33	195.2	0.066
1.17	8.94	0.17	0.09	2.37	8.27	0.01	0.01	2.4	122.2	0.063	0.064
4.35	3.44	0.17	0.08	3.17	4.97	0.02	0.02	3.21	134	0.067
3.17	3.37	0.13	0.11	1.39	6.33	0.05	0.03	0.258	173	0.065
8.05	4.92	0.25	0.13	7.98	2.23	0.02	0.03	60.41	65.72	0.062	0.066
4.22	1.5	0.53	0.19	8.86	0.73	0.19	0.01	60.38	2.45	0.068	0.114
10.95	7.51	0.19	0.65	7.56	8.28	0.01	0.07	14.73	2.65	0.066
8.66	6.6	0.18	0.14	9.14	5.12	0.03	0.05	70.52	97.38	0.066
8.65	6.51	0.16	0.17	8.65	5.69	0.03	0.03	74.3	211.3	0.061	0.063
4.48	3.58	0.2	0.17	7.22	5.4	0.05	0.02	119.6	14.66	0.063	0.105
1.14	6.21	0.18	0.12	8.14	5.54	0.09	0.04	10.33	200.5	0.059	0.056
6.37	8.27	0.33	0.19	8.48	9.03	0.02	0.02	92.09	40.45	0.069
1.26	7.9	0.2	0.28	0.16	8.55	0.45	0.01	3.18	9.18	0.06
6.65	8.3	0.2	0.19	6.48	4.55	0.02	0.05	40.12	6.99	0.063	0.075
0.07	9.13	0.36	0.26	0.02	9.89	0.11	0.03	0.071	62.86	0.066
		0.3	0.23			0.07	0.03				0.064
		0.27	0.15			0.1	0.01
		0.18	0.26			0.07	0.04
		0.19	0.24			0.07	0.05
		0.17	0.05			0.02	0.03
		0.22	0.17			0.01	0.03				0.059
		0.18				0.03	0.05
		0.21	0.14			0.05	0.02
		0.25	0.09			0.03	0				0.058
		0.18	0.08			0.01	0				0.063
		0.15	0.31			0.01	0.04				0.061
		0.18	0.17			0.02	0.01				0.061
		0.15	0.18			0.03	0.05				0.063
		0.16	0.3			0.03	0.9				0.059
		0.48	0.28			0.04	0.03				0.07
		0.77	0.28			0.05	0.04				0.065
		0.18	0.22			0.14	0.03				0.063
		0.16	0.19			0.16	0.06				0.06
		0.39	0.18			0.06	0.04				0.067
		0.22	0.16			0.03	0.02
		0.19	0.23			0.03	0.05
		0.23	0.13			0.04	0.03
		0.32	0.16			0.07	0.03
		0.18	0.09			0.02	0				0.059
		0.24				0.07	0.04
		0.2	0.16			0.01	0.02
		0.22	0.12			0.03	0.03				0.068
		0.19	0.24			0.03	0.05				0.064
		0.18	0.12			0.05	0.02				0.061
		0.16	0.14			0.02	0.04				0.062
		0.14	0.2			0.04	0.06				0.063
		0.92				0.26	0.06
		0.25	0.16			0.19	0.02				0.069
		0.15	0.09			0.03	0.05				0.066
		0.29	0.19			0.01	0.07
		0.21	0.16			0.02	0.03				0.062
		0.16	0.16			0.02	0.04				0.064
		0.23	0.19			0.02	0.35				0.068
		0.13	0.19			0.02	0.05
		0.24	0.15			0.04	0.04
			0.13								0.068
		0.11	0.26
		0.12	0.17								0.07
		0.19	0.16
		0.13	0.18
		0.11	0.15
		0.2	0.21								0.068
		0.12	0.19								0.058
		0.11	0.15								0.067
		0.11	0.54								0.06
		0.07	0.21
		0.09	0.48
		0.13	0.09								0.062
		0.13	0.43								0.12
		0.2	0.16								0.06
		0.19	0.16								0.065
		0.07	0.15								0.063
		0.09	0.39								0.059
		0.12	0.23								0.057
		0.07	0.16								0.062
		0.08	0.84								0.065
		0.09	0.12								0.066
		0.16	0.11								0.056
		0.79	0.32								0.061
		0.28	0.31								0.058
		0.15	0.11								0.065
		0.09	0.07								0.066
		0.11	0.08								0.071
			0.11								0.062
			0.19								0.066
											0.058
											0.065
											0.062
											0.064
											0.061
											0.059
											0.08
											0.063
											0.061
											0.06
											0.063
											0.064
											0.06
											0.071
											0.063
											0.064
											0.061
											0.061
											0.06
											0.062
											0.062
											0.062
											0.062
											0.06
											0.061

## Sheet: Fig2A-D+Suppl.Fig2
	Euroimmun-IgG																													Abbott-IgG
Days	1	2	4	5	6	8	9	10	11	12	13	14	15	16	18	19	20	21	22	23	24	25	26	27	28	29	30	31	32	1	2	4	5	6	8	9	10	11	12	13	14	15	16	18	19	20	21	22	23
1	2.26	4.31	3.2	1.26	1.17	3.17	8.05	4.22	5.54	1.79	1.72	2.61	10.95	1.34	4.29	2.3	4.54	2.194	7.85	7.42	1.69	5.21	1.83	3.44	2.28	0.04	1.38	0.16	0.07	5.06	6.07	7.98	6.41	2.37	1.39	7.98	8.86	5.07	5.33	7.19	0.87	7.28	7.26	7.51	3.04	3.5	1.237	8.58	7.02
2
3
4
5
6
7																											1.41
8
9
10
11
12																						4.76
13
14
15
16
17
18
19
20												2.92																													0.71
21	1.56	2.96								1.13																				3.2	4.8								3.94
22
23			2.34								0.95																					5.85								6.26
24
25
26
27
28					0.71						1.1	2.92																						0.75						5.56	0.71
29
30					0.71				4.1																									0.75				3.52
31
32
33
34
35
36																				6.09	1.56																												5.96
37																			7.61																													7.45
38
39
40
41
42
43															3.22																													6.05
44
45
46
47
48																									1.58
49	1.42	3.41	2.74		0.8	2.5			3.23			2.58										4.79					0.88			2	3.93	5.28			0.52			3.1			4.11
50				1.07						1.53	1.15																						5.38						3.2	5.51
51																	3.27																													2.87
52																		0.566																													3.67
53
54																							1.86
55
56																3.11																													1.97
57
58																			7.56																													7.22
59
60
61																								2.11
62
63											1.18																													5.12
64
65
66
67
68
69
70		2.88	3.43																						1.42	4.29	0.77				3.11	3.94
71
72
73
74
75
76																						4.26
77
78															2.25																													4.71
79																					1.69
80																		1.32																													1.3
81
82																												6.65
83
84																3.11							2.36																						0.83
85																				3.5																													5.23
86																	3.03																													1.31
87
88
89
90												1.86																													0.39
91
92
93
94
95
96
97
98
99
100
101
102
103
104
105												2.16																													2.88
106					0.83																													0.23
107
108														1.26																													0.16
109
110
111
112
113
114
115
116
117
118
119											0.76																													3.13
120
121
122
123
124
125
126
127
128
129
130
131
132
133
134
135
136
137
138
139
140	0.81					1.07	1.325	2.15	2.28	0.91																				0.55					0.1	3.73	6.74	1.06	1.21
141
142
143
144
145
146
147
148
149
150
151
152
153
154
155
156
157
158
159
160
161
162
163
164
165
166
167
168
169
170
171
172
173
174
175
176
177
178
179
180
181
182		1.93	3.08																												1.14	1.22
[truncated: 38 more columns]

## Sheet: Fig.2E
Euroimmun-IgG	Abbott-IgG	Roche-Ig
-0.00894013	-0.028549	0.0236293
-0.0107111	-0.025299	0.123404
-0.0624423
0.00154261	-0.0342138	-0.228542
-0.00387755	-0.0210204	0.0916327
-0.00179886	-0.0161699	0.00805316
-0.0879042
-0.0151873	-0.00867017	0.044015
-0.0273193	-0.0305755	0.432302
-0.0030372	-0.0152518	0.460576
-0.0210368	-0.0268728	0.0587678
-0.0048346	-0.0272041	0.102978
-0.00565284	-0.0321989	0.762965
-0.00851518	0.0120937	0.0787907
-0.000747664	-0.0663551	0.00841121
-0.0256075	-0.0335514	0.24215
-0.02646	-0.0363108	0.183203
0.0104487	-0.025631	0.314254
-0.0182877	-0.024863	0.582603
-0.013605	0.00651361	-0.210893
-0.00525872	-0.0246751	0.168351
-0.0470642	-0.0208978	0.442333
0.000113562	-0.0361873	-0.00152872
-0.00993822	-0.000454248	-0.112105
0.00571617	-0.0398333	0.36314
-0.0221667	-0.0435973	0.896667
-0.0128468	-0.0142527	-0.121301
0.0615942	0.0777778	1.38071
-0.00985311		0.27501
0.0801235	0.0589855	0.492062
	-0.058391

## Sheet: Fig.2F
Euroimmun-IgG		Abbott-IgG		Roche-Ig
first	last	first	last	first	last
2.26	0.81	5.06	0.55	6.81	13.42
4.31	1.93	6.07	1.14	21.53	56.24
3.09		2.93		3.67
3.2	3.08	7.98	1.22	83.42	49.31
1.26	1.07	6.41	5.38	1.33	5.82
1.17	0.83	2.37	0.23	2.4	3.55
4.35	1.07	3.17		3.21
3.17		1.39	0.1	0.258	6.92
8.05	1.07	7.98	3.73	60.41	120.5
4.22	1.325	8.86	6.74	60.38	124.4
5.54	2.15	5.07	1.06	18.97	44.77
1.79	2.28	5.33	1.21	8.17	33.39
1.72	0.91	7.19	3.13	46.33	148.2
2.61	0.76	0.87	2.88	5.45	13.53
10.95	2.16	7.28		14.73
1.34		7.26	0.16	2.28	3.18
6.37	1.26	8.48	4.89	92.09	118
4.29	3.63	7.51		117.6	131.5
2.3	3.11	3.04	4.71	12.96	36.76
4.54	3.03	3.5	0.83	100.5	147.6
2.194	1.32	1.237	1.31	61.74	44.27
7.85	7.56	8.58	1.3	112.5	104.9
7.42	3.5	7.02	7.22	65.3	7.07
1.69	1.69	3.68	5.23	7.07	32.19
5.21	4.26	0.24	1.29	37.6	87.47
1.83	2.36	3.15	0.24	59.74	71.07
3.44	2.11	4.33	0.76	17.27	25.67
2.28	1.42	2.28	0.8	35.15	95.33
0.04	4.29	0.18	1.1	0.061	42.57
1.38	0.77	0.02	6.48	20.52	40.12
0.16	6.65	0.01		0.263
0.07		5.6	4.08	0.071
			2.06

## Sheet: Fig.2G
	positive	negative
Euroimmun-IgG	23	7
Euroimmun-IgA	21	9
Abbott-IgG	15	15
Roche-Ig	30	0

## Sheet: Fig.2H
Euroimmun-IgG	Abbott-IgG	Roche-Ig
140	140	0
50	182	0
28	182	0
140	28	0
140	49	0
119	140	0
64	140
	121	0
	112	0
	112	0
	106	0
	98	0
	76	0
	98
	113

## Sheet: Fig 3a
		PCR+ all ages	COVID-19 death cases
		1	1
03.03.2020		1	0
		3	0
		4	0
		4	0
		7	0
		10	0
		20	0
		33	0
		50	0
		66	0
		82	0
		102	0
		143	0
		175	0
		225	0
		262	0
		305	0
		333	1
		383	1
		433	3
		466	3
		540	3
		614	5
		669	6
		726	7
		800	9
		961	12
01.04.2020		1073	15
		1252	16
		1318	20
		1410	21
		1542	24
		1605	30
		1700	32
		1842	35
		1976	38
		2072	42
		2095	47
		2121	48
		2145	57
		2167	64
15.04.2020		2225	78
		2275	83
		2305	94
		2327	100
		2336	100
		2348	102
		2381	108
		2413	114
		2452	120
		2477	122
		2496	122
		2512	124
		2518	126
		2526	130
		2552	133
		2577	134
		2592	138
		2594	139
		2596	140
		2600	141
		2602	142
		2610	143
		2620	144
		2626	147
		2629	147
		2631	147
		2633	149
		2639	149
		2645	149
		2656	151
		2659	154
		2666	154
		2667	154
		2668	159
		2671	160
		2674	162
		2676	162
		2677	162
		2680	162
		2683	162
		2687	162
		2690	164
		2693	164
		2694	165
		2703	165
		2706	165
		2706	165
		2714	165
		2716	165
		2719	166
		2721	168
		2723	168
		2731	168
		2731	168
		2737	169
		2746	169
		2748	170
		2751	170
		2751	170
		2753	170
		2753	170
		2754	170
		2754	170
		2757	170
		2757	170
		2759	170
		2760	170
		2760	170
		2760	170
		2761	171
		2762	171
		2763	172
		2764	173
		2766	173
		2767	173
		2767	173
		2767	173
		2768	173
		2769	174
		2769	174
		2770	174
		2770	174
		2770	174
		2772	174
		2773	174
		2778	174
		2780	174
		2781	174
		2782	174
		2783	174
		2787	174
		2789	174
		2793	174
		2797	174
		2799	174
		2799	174
		2800	174
		2805	174
22.07.2020		2809	174
		2812	174
		2819	174
		2820	174
		2821	174
		2822	174
		2831	174
		2835	174
		2843	174
		2846	174
		2849	174
		2851	174
		2856	174
		2860	174
		2868	174
		2881	174
		2888	174
		2898	174
		2900	174
		2912	174
		2921	174
		2932	174
		2945	174
		2964	174
		2970	174
		2973	174
		2981	174
		2992	174
		3011	174
		3023	174
		3044	174
		3045	174
		3050	174
		3056	174
		3065	174
		3069	174
		3082	174
		3094	175
		3117	175
		3118	175
		3120	175
		3125	175
		3135	175
		3144	175
		3156	175
		3164	175
		3165	175
		3166	175
		3174	175
		3185	175
		3189	175
		3205	175
		3210	175
		3214	175
		3215	175
		3222	175
		3244	176
		3256	176
		3267	176
		3275	176
		3276	176
		3284	176
		3296	176
		3306	176
		3313	176
		3322	176
		3335	176
		3340	176
		3343	177
		3371	177
		3400	177
		3417	177
		3451	177
		3469	177
		3482	177
		3497	177
		3532	177
		3573	177
		3602	177
		3662	177
		3734	177
		3770	177
		3815	177
		3912	177
		4040	177
15.10.2020		4152	177
		4305	177
		4412	177
		4451	177
		4499	177
		4646	178
		4865	178
		5065	178
		5289	178
		5437	178
		5568	179
		5731	180
		5995	181
		6276	184
		6594	187
		6877	192
		7102	194
		7261	194
		7427	197
		7700	199
		7968	202
		8306	204
		8571	205
		8835	205
		8992	209
		9140	210
		9374	211
		9641	213
		9884	219
		10113	230
		10339	231
		10473	231
		10519	233
		10721	239
		10867	244
		11211	252
		11410	257
		11540	259
		11691	261
		11741	269
		11939	271
		12140	272
		12347	276
		12562	277
		12827	278
		12914	278
		12963	283
		13195	288
		13390	290
		13627	294
		13904	298
		14139	301
		14286	303
		14359	306
		14614	309
		15068	318
		15434	326
		15731	332
		16024	336
		16165	336
		16282	354
		16576	357
		16929	369
		17333	373
		17651	387
		17939	387
		18126	388
		18261	395
		18503	411
		18872	421
		19122	425
		19317	431
		19421	436
		19484	441
		19553	447
		19848	456
		20180	462
		20338	466
		20481	469
		20620	475
		20670	478
		20775	490
		21092	506
		21438	526
		21730	542
		21979	553
		22282	565
		22347	569
11.01.2021		22405	577

## Sheet: Fig 3b
		PCR+ all ages	COVID-19 death cases
8.03.20		4	0
15.3.20		78	0
22.3.20		251	3
29.03.20		393	9
5.04.20		816	20
12.04.20		579	32
19.04.20		215	44
26.04.20		176	22
03.05.20		84	12
10.05.20		35	7
17.05.20		36	11
24.05.20		16	4
31.05.20		23	1
07.06.20		25	4
14.06.20		22	1
21.06.20		7	1

## Sheet: Fig 3c
until 01.04.2020	02.04 - 15.4.2020	16.04. - 1.10.2020	02.10. - 28.12.2020
18	18	18	18
18	18	18	18
18	18	18	18
19	18	18	18
19	18	18	18
19	18	18	18
19	19	18	18
19	19	18	18
19	19	18	18
20	19	18	18
20	19	18	18
20	19	18	18
20	19	18	18
20	19	18	18
20	19	18	18
20	19	18	18
20	20	18	18
20	20	18	18
20	20	19	18
20	20	19	18
20	20	19	18
21	20	19	18
21	20	19	18
21	20	19	18
21	20	19	18
21	20	19	18
21	20	19	18
21	20	19	18
21	20	19	18
21	21	19	18
21	21	19	18
21	21	19	18
22	21	19	18
22	21	19	18
22	21	19	18
22	21	19	18
22	21	19	18
22	21	19	18
22	21	19	18
22	21	19	18
22	21	19	18
22	21	19	18
23	21	20	18
23	21	20	18
23	21	20	18
23	21	20	18
23	21	20	18
23	22	20	18
23	22	20	18
23	22	20	18
23	22	20	18
23	22	20	18
23	22	20	18
24	22	20	18
24	22	20	18
24	22	20	18
24	22	20	18
24	22	20	18
24	22	20	18
24	22	20	18
24	22	20	18
24	23	21	18
24	23	21	18
24	23	21	18
24	23	21	18
24	23	21	18
24	23	21	18
24	23	21	18
24	23	21	18
24	23	21	18
24	23	21	18
25	23	21	18
25	23	21	18
25	24	21	18
25	24	21	18
25	24	21	18
25	24	21	18
25	24	21	18
25	24	22	18
25	24	22	18
25	24	22	18
25	24	22	18
25	24	22	18
25	24	22	18
25	24	22	18
26	24	22	18
26	24	22	18
26	24	22	18
26	24	22	18
26	24	22	18
26	24	22	18
26	25	22	18
26	25	23	18
26	25	23	18
26	25	23	18
26	25	23	18
26	25	23	18
26	25	23	18
26	25	23	18
26	25	23	18
27	25	23	18
27	25	23	18
27	25	23	18
27	25	23	18
27	25	23	18
27	26	23	18
27	26	23	18
27	26	23	18
27	26	23	18
27	26	23	18
27	26	23	18
27	26	23	18
27	26	23	18
27	26	23	18
27	26	23	18
27	26	24	18
27	26	24	18
28	26	24	18
28	26	24	18
28	26	24	18
28	26	24	18
28	26	24	18
28	26	24	18
28	26	24	18
28	26	24	18
28	27	24	18
28	27	24	18
28	27	24	18
28	27	24	18
28	27	24	18
28	27	24	18
28	27	24	18
28	27	24	18
28	27	24	18
28	27	24	18
28	27	24	18
29	27	24	18
29	27	24	18
29	27	24	18
29	28	24	18
29	28	24	18
29	28	24	18
29	28	24	18
29	28	24	18
29	28	24	18
29	28	24	18
29	28	24	18
29	28	24	18
29	28	25	18
29	28	25	18
29	28	25	18
29	28	25	18
29	28	25	18
29	28	25	18
29	28	25	18
29	28	25	18
30	28	25	18
30	28	25	18
30	28	25	18
30	29	25	18
30	29	25	18
30	29	25	18
30	29	25	18
30	29	25	18
30	29	25	18
30	29	25	18
30	29	25	18
30	29	25	18
30	29	25	18
30	29	25	18
30	29	25	18
30	29	25	18
30	29	25	18
30	29	26	18
30	29	26	18
30	29	26	18
30	29	26	18
30	29	26	18
30	29	26	18
31	29	26	18
31	29	26	18
31	29	26	18
31	29	26	18
31	30	26	18
31	30	26	18
31	30	26	18
31	30	26	18
31	30	26	18
31	30	26	18
31	30	26	18
31	30	26	18
31	30	26	18
31	31	26	18
31	31	26	18
31	31	26	18
31	31	26	18
32	31	26	18
32	31	26	18
32	31	26	18
32	31	26	18
32	31	27	18
32	32	27	18
32	32	27	18
32	32	27	18
32	32	27	18
32	32	27	18
32	32	27	18
32	32	27	18
32	32	27	19
32	32	27	19
32	32	27	19
32	32	27	19
32	32	27	19
32	32	27	19
32	32	27	19
32	33	27	19
33	33	27	19
33	33	27	19
33	33	27	19
33	33	27	19
33	33	28	19
33	33	28	19
33	33	28	19
33	33	28	19
33	33	28	19
33	33	28	19
33	33	28	19
33	33	28	19
33	33	28	19
33	33	28	19
34	33	28	19
34	34	28	19
34	34	28	19
34	34	28	19
34	34	28	19
34	34	28	19
34	34	28	19
34	34	28	19
34	34	28	19
34	34	28	19
34	34	28	19
34	34	29	19
34	34	29	19
34	34	29	19
34	34	29	19
34	34	29	19
34	34	29	19
34	34	29	19
34	34	29	19
34	35	29	19
35	35	29	19
35	35	29	19
35	35	29	19
35	35	29	19
35	35	29	19
35	35	29	19
35	35	29	19
35	35	29	19
35	35	29	19
35	35	30	19
35	35	30	19
35	35	30	19
35	35	30	19
35	35	30	19
35	35	30	19
35	35	30	19
35	36	30	19
36	36	30	19
36	36	30	19
36	36	30	19
36	36	30	19
36	36	30	19
36	36	30	19
36	37	30	19
36	37	30	19
36	37	30	19
36	37	30	19
36	37	30	19
36	37	30	19
36	37	30	19
37	37	30	19
37	37	30	19
37	37	30	19
37	37	31	19
37	37	31	19
37	37	31	19
37	37	31	19
37	38	31	19
37	38	31	19
37	38	31	19
37	38	31	19
37	38	31	19
37	38	31	19
37	38	31	19
37	38	31	19
37	38	31	19
37	39	31	19
38	39	32	19
38	39	32	19
38	39	32	19
38	39	32	19
38	39	32	19
38	39	32	19
38	39	32	19
38	39	32	19
38	39	32	19
38	39	32	19
38	39	32	19
38	39	32	19
38	39	32	19
38	39	32	19
38	39	32	19
38	39	32	19
39	39	33	19
39	40	33	19
39	40	33	19
39	40	33	19
39	40	33	19
39	40	33	19
39	40	33	19
39	40	33	19
39	40	33	19
39	40	33	19
39	41	33	19
39	41	33	19
39	41	33	19
40	41	33	19
40	41	33	19
40	41	33	19
40	41	33	19
40	41	33	19
40	42	33	19
40	42	33	19
40	42	33	19
40	42	34	19
40	42	34	19
40	42	34	19
40	42	34	19
40	42	34	19
40	42	34	19
40	42	34	19
40	42	34	19
40	42	34	19
40	42	34	19
40	42	34	19
41	42	34	19
41	42	34	19
41	42	34	19
41	42	34	19
41	42	35	19
41	42	35	19
41	42	35	19
41	42	35	19
41	42	35	19
41	43	35	19
41	43	35	19
41	43	35	19
42	43	35	19
42	43	35	19
42	43	35	19
42	43	35	19
42	43	35	19
42	43	35	19
42	43	35	19
42	43	35	19
42	43	35	19
42	43	36	19
42	44	36	19
42	44	36	19
42	44	36	19
42	44	36	19
42	44	36	19
42	44	36	19
43	44	36	19
43	44	36	19
43	44	36	19
43	44	36	19
43	44	36	19
43	44	36	19
43	44	36	19
43	44	36	19
43	44	36	19
43	45	36	19
43	45	36	19
43	45	36	19
43	45	37	19
43	45	37	19
43	45	37	19
44	45	37	19
44	45	37	19
44	46	37	19
44	46	37	19
44	46	37	19
44	46	37	19
44	46	37	19
44	46	38	19
44	46	38	19
44	46	38	19
44	46	38	19
44	46	38	19
44	46	38	19
44	46	38	19
44	46	38	19
44	47	38	19
44	47	38	19
45	47	38	19
45	47	38	19
45	47	38	19
45	47	38	19
45	47	39	19
45	47	39	19
45	47	39	19
45	47	39	19
45	47	39	19
45	47	39	19
45	47	39	19
45	47	39	19
45	47	39	19
45	47	40	19
45	48	40	19
45	48	40	19
46	48	40	19
46	48	40	19
46	48	40	19
46	48	40	19
46	48	40	19
46	48	40	19
46	48	40	19
46	48	40	19
46	48	40	19
46	48	40	19
46	48	40	20
46	48	41	20
46	48	41	20
46	48	41	20
46	49	41	20
46	49	41	20
46	49	41	20
46	49	41	20
46	49	41	20
46	49	41	20
47	49	41	20
47	49	41	20
47	49	41	20
47	49	41	20
47	49	42	20
47	49	42	20
47	49	42	20
47	49	42	20
47	49	42	20
47	49	42	20
47	50	42	20
47	50	42	20
47	50	42	20
47	50	42	20
47	50	42	20
47	50	43	20
47	50	43	20
47	50	43	20
47	50	43	20
48	50	43	20
48	51	43	20
48	51	43	20
48	51	43	20
48	51	43	20
48	51	43	20
48	51	43	20
48	51	43	20
48	51	44	20
48	51	44	20
48	51	44	20
48	51	44	20
48	51	44	20
48	51	44	20
48	51	44	20
48	51	44	20
49	51	44	20
49	51	44	20
49	51	44	20
49	52	44	20
49	52	44	20
49	52	44	20
49	52	45	20
49	52	45	20
49	52	45	20
49	52	45	20
49	52	45	20
49	52	45	20
49	52	45	20
49	52	45	20
49	52	46	20
49	52	46	20
49	52	46	20
49	52	46	20
49	52	46	20
49	52	46	20
49	52	46	20
49	53	46	20
49	53	46	20
49	53	46	20
49	53	46	20
49	53	46	20
50	53	46	20
50	53	47	20
50	53	47	20
50	53	47	20
50	53	47	20
50	53	47	20
50	53	47	20
50	53	47	20
50	53	47	20
50	53	47	20
50	53	47	20
50	53	47	20
50	53	47	20
50	53	47	20
50	53	47	20
50	53	47	20
50	53	47	20
50	53	47	20
50	53	48	20
50	53	48	20
50	54	48	20
50	54	48	20
50	54	48	20
50	54	48	20
50	54	48	20
50	54	48	20
50	54	48	20
50	54	48	20
51	54	48	20
51	54	49	20
51	54	49	20
51	54	49	20
51	54	49	20
51	54	49	20
51	54	49	20
51	54	49	20
51	54	49	20
51	54	49	20
51	54	49	20
51	54	49	20
51	54	49	20
51	55	49	20
51	55	50	20
51	55	50	20
51	55	50	20
51	55	50	20
51	55	50	20
51	55	50	20
51	55	50	20
51	55	50	20
51	55	50	20
51	55	50	20
51	55	50	20
51	55	50	20
51	55	50	20
52	55	50	20
52	55	50	20
52	55	50	20
52	55	50	20
52	56	50	20
52	56	50	20
52	56	50	20
52	56	50	20
52	56	51	20
52	56	51	20
52	56	51	20
52	56	51	20
52	56	51	20
52	56	51	20
52	56	51	20
52	56	51	20
52	56	51	20
52	56	51	20
52	56	51	20
52	56	51	20
52	56	51	20
52	56	51	20
52	56	52	20
52	56	52	20
52	56	52	20
52	56	52	20
52	56	52	20
52	56	52	20
52	56	52	20
52	56	52	20
52	57	52	20
52	57	52	20
53	57	52	20
53	57	52	20
53	57	52	20
53	57	52	20
53	57	53	20
53	57	53	20
53	57	53	20
53	57	53	20
53	57	53	20
53	57	53	20
53	57	53	20
53	57	53	20
53	57	53	20
53	57	53	20
53	57	53	20
53	57	53	20
53	57	53	20
53	57	53	20
53	57	53	20
53	57	53	20
53	57	53	20
53	57	53	20
53	57	53	20
53	57	53	20
53	58	53	20
54	58	54	20
54	58	54	20
54	58	54	20
54	58	54	20
54	58	54	20
54	58	54	20
54	58	54	20
54	58	54	20
54	58	54	20
54	58	54	20
54	58	54	20
54	58	54	20
54	58	54	20
54	58	54	20
54	58	54	20
54	58	54	20
54	58	54	20
54	58	54	20
54	58	54	20
54	58	54	20
54	58	55	20
54	58	55	20
54	58	55	20
54	59	55	20
54	59	55	20
54	59	55	20
54	59	55	20
54	59	55	20
54	59	55	20
54	59	55	20
54	59	55	20
54	59	55	20
54	59	55	20
55	59	55	20
55	59	55	20
55	59	55	20
55	59	55	20
55	59	55	20
55	59	55	20
55	59	55	20
55	60	56	20
55	60	56	20
55	60	56	20
55	60	56	20
55	60	56	20
55	60	56	20
55	60	56	20
55	60	56	20
55	60	56	20
55	60	56	20
55	60	56	20
55	60	56	20
55	60	56	20
55	60	56	20
55	61	56	20
55	61	56	20
55	61	57	20
55	61	57	20
55	61	57	20
55	61	57	20
55	61	57	20
55	61	57	21
55	61	57	21
55	61	57	21
55	61	57	21
56	61	57	21
56	61	57	21
56	61	57	21
56	61	57	21
56	61	57	21
56	61	57	21
56	61	57	21
56	61	57	21
56	61	57	21
56	61	57	21
56	62	58	21
56	62	58	21
56	62	58	21
56	62	58	21
56	62	58	21
56	62	58	21
56	62	58	21
56	62	58	21
56	62	58	21
56	62	58	21
56	62	58	21
56	62	58	21
56	62	58	21
56	62	58	21
56	62	58	21
56	62	58	21
56	62	59	21
56	62	59	21
56	63	59	21
57	63	59	21
57	63	59	21
57	63	59	21
57	63	59	21
57	63	59	21
57	63	59	21
57	63	59	21
57	63	59	21
57	63	60	21
57	63	60	21
57	63	60	21
57	63	60	21
57	64	60	21
57	64	60	21
57	64	60	21
57	64	60	21
57	64	60	21
57	64	60	21
58	64	60	21
58	64	60	21
58	64	60	21
58	65	60	21
58	65	61	21
58	65	61	21
58	65	61	21
58	65	61	21
58	65	62	21
58	65	62	21
58	65	62	21
58	65	62	21
58	66	62	21
58	66	62	21
58	66	62	21
58	66	62	21
58	66	62	21
58	66	62	21
58	66	62	21
58	66	62	21
58	66	62	21
58	66	62	21
58	66	62	21
58	66	62	21
59	66	62	21
59	66	62	21
59	67	63	21
59	67	63	21
59	67	63	21
59	67	63	21
59	67	63	21
59	67	63	21
59	67	63	21
59	68	63	21
59	68	64	21
59	68	64	21
59	68	64	21
59	68	64	21
59	68	64	21
59	69	64	21
59	69	65	21
59	69	65	21
59	69	65	21
59	69	65	21
59	69	65	21
59	69	65	21
59	69	65	21
59	69	65	21
60	69	65	21
60	69	65	21
60	69	65	21
60	69	65	21
60	69	66	21
60	70	66	21
60	70	66	21
60	70	66	21
60	70	66	21
60	70	66	21
60	70	66	21
60	70	66	21
60	70	66	21
60	71	66	21
60	71	66	21
60	71	67	21
60	71	67	21
60	71	67	21
60	71	67	21
61	72	67	21
61	72	67	21
61	72	67	21
61	72	67	21
61	72	67	21
61	72	67	21
61	72	68	21
61	73	68	21
61	73	68	21
61	73	68	21
61	73	68	21
61	73	68	21
61	73	68	21
61	73	68	21
61	73	68	21
62	73	68	21
62	73	68	21
62	74	69	21
62	74	69	21
62	74	69	21
62	74	69	21
62	74	69	21
62	74	69	21
62	74	69	21
62	74	69	21
62	75	69	21
62	75	69	21
62	75	69	21
63	75	69	21
63	75	69	21
63	75	69	21
63	75	70	21
63	75	70	21
63	75	70	21
63	75	70	21
63	75	70	21
63	75	70	21
63	75	70	21
63	75	70	21
63	76	70	21
63	76	70	21
63	76	71	21
63	76	71	21
63	76	71	21
63	76	71	21
63	76	71	21
64	76	71	21
64	76	71	21
64	76	71	21
64	76	71	21
64	76	71	21
64	77	71	21
64	77	71	21
64	77	71	21
64	77	72	21
64	77	72	21
64	77	72	21
64	77	72	21
64	77	72	21
65	77	72	21
65	77	72	21
65	78	72	21
65	78	73	21
65	78	73	21
65	78	73	21
65	78	73	21
65	78	73	21
65	78	73	21
65	78	73	21
65	78	73	21
65	78	73	21
65	78	74	21
65	78	74	21
66	78	74	21
66	78	74	21
66	78	74	21
66	78	74	21
66	78	74	21
66	79	75	21
66	79	75	21
66	79	75	21
66	79	75	21
66	79	75	21
66	79	75	21
66	79	75	21
66	79	75	21
66	79	75	21
67	79	76	21
67	79	77	21
67	79	77	21
67	79	77	21
67	79	77	21
67	79	77	21
68	80	78	21
68	80	78	21
69	80	78	21
69	80	78	21
69	80	78	21
69	80	78	21
69	80	78	21
70	80	78	21
70	80	78	21
70	80	79	21
70	80	79	21
70	81	79	21
71	81	79	21
71	81	79	21
71	81	79	21
71	81	79	21
71	81	79	21
72	81	79	21
72	81	79	21
72	81	79	21
72	81	80	21
72	81	80	21
72	81	80	21
72	81	80	21
72	81	80	21
73	82	80	21
73	82	80	22
73	82	80	22
73	82	80	22
73	82	81	22
73	82	81	22
73	82	81	22
74	82	81	22
74	82	81	22
74	82	81	22
75	82	81	22
75	82	81	22
75	82	81	22
75	82	81	22
75	82	82	22
75	82	82	22
75	82	82	22
75	82	82	22
75	82	82	22
76	82	82	22
76	82	82	22
76	83	82	22
76	83	82	22
76	83	82	22
76	83	82	22
76	83	82	22
76	83	82	22
77	83	82	22
77	83	82	22
77	83	82	22
77	83	83	22
77	83	83	22
77	83	83	22
77	83	83	22
78	83	83	22
78	83	83	22
78	83	83	22
78	83	83	22
78	83	83	22
78	83	83	22
78	83	83	22
78	83	83	22
78	84	84	22
79	84	84	22
79	84	84	22
79	84	84	22
79	84	84	22
79	84	84	22
79	84	84	22
79	84	84	22
79	84	84	22
79	84	84	22
79	84	84	22
79	84	84	22
80	84	85	22
80	84	85	22
80	84	85	22
80	84	85	22
80	84	85	22
80	84	85	22
80	84	85	22
80	84	85	22
81	84	85	22
81	84	85	22
81	84	86	22
81	84	86	22
81	85	86	22
81	85	86	22
81	85	86	22
81	85	86	22
82	85	86	22
82	85	86	22
82	85	86	22
82	85	87	22
82	85	87	22
82	85	87	22
82	85	87	22
83	85	87	22
83	85	87	22
83	85	87	22
83	85	87	22
83	85	87	22
83	85	87	22
83	85	88	22
84	85	88	22
84	85	88	22
84	85	88	22
84	85	88	22
84	85	88	22
84	85	88	22
84	85	88	22
85	85	88	22
85	85	89	22
85	86	89	22
85	86	89	22
85	86	89	22
85	86	89	22
85	86	89	22
85	86	89	22
85	86	89	22
85	86	90	22
85	86	90	22
86	86	90	22
86	86	90	22
86	86	90	22
86	86	90	22
87	86	90	22
87	86	90	22
87	86	90	22
87	87	90	22
88	87	91	22
88	87	91	22
88	87	91	22
88	87	91	22
88	87	92	22
88	87	92	22
88	87	92	22
89	87	92	22
89	87	93	22
89	87	93	22
90	87	93	22
90	88	94	22
90	88	94	22
90	88	94	22
90	88	94	22
90	88	95	22
91	88	95	22
92	88	96	22
92	88	96	22
94	88	96	22
95	88	96	22
96	88	96	22
96	88	96	22
97	88	98	22
100	88	102	22
	88	106	22
	88		22
	88		22
	89		22
	89		22
	89		22
	89		22
	89		22
	89		22
	89		22
	89		22
	89		22
	89		22
	89		22
	90		22
	90		22
	90		22
	90		22
	90		22
	90		22
	90		22
	90		22
	90		22
	90		22
	90		22
	90		22
	91		22
	91		22
	91		22
	91		22
	91		22
	91		22
	91		22
	91		22
	91		22
	91		22
	91		22
	91		22
	92		22
	92		22
	92		22
	92		22
	92		22
	92		22
	92		22
	92		22
	93		22
	93		22
	93		22
	93		22
	93		22
	93		22
	93		22
	94		22
	94		22
	94		22
	94		22
	94		22
	95		22
	95		22
	95		22
	95		22
	95		22
	95		22
	96		22
	96		22
	96		22
	96		22
	96		22
	96		22
	97		22
	97		22
	97		22
	97		22
	98		22
	98		22
	98		22
	99		22
	101		22
	101		22
	102		22
	102		22
			23
			23
			23
			23
			23
			23
			23
			23
			23
			23
			23
			23
			23
			23
			23
			23
			23
			23
			23
			23
			23
			23
			23
			23
			23
			23
			23
			23
			23
			23
			23
			23
			23
			23
			23
			23
			23
			23
			23
			23
			23
			23
			23
			23
			23
			23
			23
			23
			23
			23
			23
			23
			23
			23
			23
			23
			23
			23
			23
			23
			23
			23
			23
			23
			23
			23
			23
			23
			23
			23
			23
			23
			23
			23
			23
			23
			23
			23
			23
			23
			23
			23
			23
			23
			23
			23
			23
			23
			23
			23
			23
			23
			23
			23
			23
			23
			23
			23
			23
			23
			23
			23
			23
			23
			23
			23
			23
			23
			23
			23
			23
			23
			23
			23
			23
			23
			23
			23
			23
			23
			23
			23
			23
			23
			23
			23
			23
			23
			23
			23
			23
			23
			23
			23
			23
			23
			23
			23
			23
			23
			23
			23
			23
			23
			23
			23
			23
			23
			23
			23
			23
			23
			23
			23
			23
			23
			23
			23
			23
			23
			23
			23
			23
			23
			23
			23
			23
			23
			23
			23
			23
			23
			23
			23
			23
			23
			23
			23
			23
			23
			23
			23
			23
			23
			23
			23
			23
			23
			23
			23
			23
			23
			23
			23
			23
			23
			23
			23
			23
			23
			23
			23
			23
			23
			23
			23
			23
			23
			23
			23
			23
			23
			23
			23
			23
			23
			23
			23
			23
			23
			23
			23
			23
			23
			23
			23
			23
			23
			23
			23
			23
			23
			23
			23
			23
			23
			23
			23
			23
			23
			23
			23
			23
			23
			23
			23
			23
			23
			23
			23
			23
			23
			23
			24
			24
			24
			24
			24
			24
			24
			24
			24
			24
			24
			24
			24
			24
			24
			24
			24
			24
			24
			24
			24
			24
			24
			24
			24
			24
			24
			24
			24
			24
			24
			24
			24
			24
			24
			24
			24
			24
			24
			24
			24
			24
			24
			24
			24
			24
			24
			24
			24
			24
			24
			24
			24
			24
			24
			24
			24
			24
			24
			24
			24
			24
			24
			24
			24
			24
			24
			24
			24
			24
			24
			24
			24
			24
			24
			24
			24
			24
			24
			24
			24
			24
			24
			24
			24
			24
			24
			24
			24
			24
			24
			24
			24
			24
			24
			24
			24
			24
			24
			24
			24
			24
			24
			24
			24
			24
			24
			24
			24
			24
			24
			24
			24
			24
			24
			24
			24
			24
			24
			24
			24
			24
			24
			24
			24
			24
			24
			24
			24
			24
			24
			24
			24
			24
			24
			24
			24
			24
			24
			24
			24
			24
			24
			24
			24
			24
			24
			24
			24
			24
			24
			24
			24
			24
			24
			24
			24
			24
			24
			24
			24
			24
			24
			24
			24
			24
			24
			24
			24
			24
			24
			24
			24
			24
			24
			24
			24
			24
			24
			24
			24
			24
			24
			24
			24
			24
			24
			24
			24
			24
			24
			24
			24
			24
			24
			24
			24
			24
			24
			24
			24
			24
			24
			24
			24
			24
			24
			24
			24
			24
			24
			24
			24
			24
			24
			24
			24
			24
			24
			24
			24
			24
			24
			24
			24
			24
			24
			24
			24
			24
			24
			24
			24
			24
			24
			24
			24
			24
			24
			24
			24
			24
			24
			24
			24
			24
			24
			24
			24
			24
			24
			24
			24
			24
			24
			24
			24
			24
			24
			24
			24
			24
			24
			24
			24
			24
			24
			24
			24
			25
			25
			25
			25
			25
			25
			25
			25
			25
			25
			25
			25
			25
			25
			25
			25
			25
			25
			25
			25
			25
			25
			25
			25
			25
			25
			25
			25
			25
			25
			25
			25
			25
			25
			25
			25
			25
			25
			25
			25
			25
			25
			25
			25
			25
			25
			25
			25
			25
			25
			25
			25
			25
			25
			25
			25
			25
			25
			25
			25
			25
			25
			25
			25
			25
			25
			25
			25
			25
			25
			25
			25
			25
			25
			25
			25
			25
			25
			25
			25
			25
			25
			25
			25
			25
			25
			25
			25
			25
			25
			25
			25
			25
			25
			25
			25
			25
			25
			25
			25
			25
			25
			25
			25
			25
			25
			25
			25
			25
			25
			25
			25
			25
			25
			25
			25
			25
			25
			25
			25
			25
			25
			25
			25
			25
			25
			25
			25
			25
			25
			25
			25
			25
			25
			25
			25
			25
			25
			25
			25
			25
			25
			25
			25
			25
			25
			25
			25
			25
			25
			25
			25
			25
			25
			25
			25
			25
			25
			25
			25
			25
			25
			25
			25
			25
			25
			25
			25
			25
			25
			25
			25
			25
			25
			25
			25
			25
			25
			25
			25
			25
			25
			25
			25
			25
			25
			25
			25
			25
			25
			25
			25
			25
			25
			25
			25
			25
			25
			25
			25
			25
			25
			25
			25
			25
			25
			25
			25
			25
			25
			25
			25
			25
			25
			25
			25
			25
			25
			25
			25
			25
			25
			25
			25
			25
			26
			26
			26
			26
			26
			26
			26
			26
			26
			26
			26
			26
			26
			26
			26
			26
			26
			26
			26
			26
			26
			26
			26
			26
			26
			26
			26
			26
			26
			26
			26
			26
			26
			26
			26
			26
			26
			26
			26
			26
			26
			26
			26
			26
			26
			26
			26
			26
			26
			26
			26
			26
			26
			26
			26
			26
			26
			26
			26
			26
			26
			26
			26
			26
			26
			26
			26
			26
			26
			26
			26
			26
			26
			26
			26
			26
			26
			26
			26
			26
			26
			26
			26
			26
			26
			26
			26
			26
			26
			26
			26
			26
			26
			26
			26
			26
			26
			26
			26
			26
			26
			26
			26
			26
			26
			26
			26
			26
			26
			26
			26
			26
			26
			26
			26
			26
			26
			26
			26
			26
			26
			26
			26
			26
[truncated: 12,110 more rows]

## Sheet: Fig3d
until 15.04.2020	16.04. - 29.04.2020	30.04. - 15.10.2020	16.10.2020 - 11.01.2021
66	77	78	81
77	80	75	87
79	80	87	77
80	83	86	86
79	79	73	82
87	58	83	69
72	82	89	57
58	86	88	87
54	80	89	70
76	86	59	66
76	58	85	70
95	79	86	73
78	82	81	88
64	83	87	89
72	84	88	68
88	69	79	73
80	82	93	90
81	87	81	84
49	89	48	94
83	85	82	75
84	90	81	82
76	62		79
78	90		74
82	74		81
90	74		78
100	92		82
78	94		99
87			86
56			54
89			77
94			84
75			89
59			100
65			86
73			72
79			84
80			86
81			90
85			92
86			64
87			75
90			92
90			77
92			82
96			82
70			86
80			76
81			88
83			81
88			97
51			68
66			79
66			81
78			83
81			83
82			59
83			68
84			87
85			92
88			90
90			40
91			67
92			72
102			82
79			83
91			85
72			88
84			80
58			62
82			76
85			78
87			92
88			82
92			68
96			76
97			88
98			81
87			86
78			92
85			60
85			73
86			84
68			85
85			87
92			89
83			84
75			64
66			89
69			80
74			87
80			87
81			80
92			84
95			84
60			78
62			78
82			81
69			89
52			88
72			57
73			65
76			79
76			84
82			84
84			87
86			90
88			91
90			82
83			90
61			91
88			98
92			84
87			91
66			94
81			76
67			85
73			81
83			97
85			88
93			93
95			93
62			81
86			80
72			81
87			82
90			86
77			69
87			80
81			99
82			86
85			83
88			75
91			80
			83
			88
			93
			81
			81
			90
			71
			82
			99
			92
			89
			89
			90
			83
			95
			83
			86
			71
			94
			96
			89
			84
			84
			58
			77
			79
			80
			84
			87
			90
			93
			94
			90
			83
			84
			90
			83
			80
			86
			92
			90
			78
			87
			89
			81
			79
			81
			83
			59
			68
			83
			96
			90
			75
			78
			80
			83
			86
			79
			84
			84
			92
			85
			89
			87
			78
			80
			82
			84
			87
			87
			91
			92
			95
			78
			85
			90
			91
			87
			99
			90
			69
			77
			83
			88
			84
			87
			66
			70
			80
			81
			81
			83
			87
			89
			92
			93
			95
			72
			87
			72
			83
			91
			89
			99
			77
			95
			89
			63
			71
			73
			74
			76
			80
			82
			85
			86
			90
			84
			84
			96
			75
			81
			81
			82
			82
			90
			76
			86
			73
			80
			83
			84
			85
			90
			91
			89
			88
			93
			72
			81
			82
			88
			82
			87
			85
			90
			60
			85
			85
			87
			93
			93
			86
			93
			80
			83
			82
			85
			86
			90
			93
			95
			86
			78
			88
			50
			75
			81
			82
			87
			83
			86
			71
			76
			79
			83
			84
			87
			92
			81
			84
			57
			71
			72
			77
			79
			80
			81
			87
			88
			90
			83
			93
			68
			72
			93
			62
			77
			90
			76
			93
			88
			94
			80
			57
			84
			99
			74
			81
			83
			77
			95
			50
			79
			86
			91
			86
			86
			70
			77
			83
			86
			86
			94
			78
			81
			90
			84
			82
			87
			93
			90
			74
			89
			84
			85
			80
			85
			91
			89
			83
			87
			82
			87

[truncated: 12 more sheets: Fig 3e, Fig 4b, Fig4c, Fig4d, Fig 4e, Fig 4f, Fig 5a, Fig 5b, Fig 5c, SFig 2a, SFig2b, SFig2c]
